# Supplementary material for: Network analyses of Oppositional Defiant Disorder (ODD) symptoms in children
Source: BMC Psychiatry. 2022 Apr 13;22:263. doi: 10.1186/s12888-022-03892-5 (PMC9009058; doi:10.1186/s12888-022-03892-5)
Supplement: Supplementary file 3 — Additional file 3. [file 12888_2022_3892_MOESM3_ESM.csv]

id_code	age	gdr	p_temper	p_argue	p_defy	p_annoy	p_blame	p_touchy	p_angry	p_spiteful	t_temper	t_argue	t_defy	t_annoy	t_blame	t_touchy	t_angry	t_spiteful
1	6	2	1	1	1	1	1	1	1	1	0	0	0	0	0	1	0	0
2	7	1	1	0	0	0	0	1	0	0	0	0	0	0	0	0	0	0
3	6	2	0	0	0	1	1	2	0	0	0	0	0	0	0	0	0	0
4	6	2	0	0	0	0	1	1	0	0	0	1	0	0	0	1	0	0
5	6	2	2	2	1	1	1	0	1	1	0	0	0	0	0	2	1	0
6	6	2	0	1	1	1	1	2	1	0	0	0	0	0	0	1	0	0
7	6	2	1	0	0	0	1	0	0	0	2	1	2	2	1	2	1	1
8	7	1	1	0	0	0	1	1	1	1	0	0	0	0	0	0	0	0
9	6	2	1	0	0	0	1	1	1	0	0	0	0	0	0	0	0	0
10	6	1	1	0	1	0	0	1	0	0	0	0	0	0	0	0	0	0
11	7	2	3	3	2	1	1	2	2	1	0	1	1	0	0	0	0	0
12	7	2	1	0	1	1	1	2	1	0	0	0	0	0	0	0	0	0
13	6	2	1	2	1	1	1	1	1	1	0	0	0	0	0	0	0	0
14	8	2	1	1	0	0	0	1	1	1	0	0	0	0	0	0	0	0
15	8	1	1	0	0	0	0	1	0	0	0	0	0	0	0	0	0	0
16	8	1	1	2	1	1	0	0	2	2	0	0	0	0	0	0	0	0
17	7	1	1	1	1	1	1	1	1	1	0	0	0	0	0	0	0	0
18	8	1	1	0	0	1	0	1	0	0	0	0	0	0	0	0	0	0
19	8	2	1	1	1	0	1	1	1	1	0	0	0	0	0	0	0	0
20	7	1	1	0	1	1	0	0	2	1	0	0	0	0	0	0	0	0
21	8	1	1	1	1	1	1	2	1	1	0	0	0	0	0	0	0	0
22	7	2	0	0	0	0	0	0	0	0	0	0	0	0	0	0	0	0
23	7	2	1	1	0	0	0	1	0	0	0	0	0	0	0	0	0	0
24	8	1	0	1	0	0	0	1	1	0	0	0	0	0	0	0	0	0
25	8	2	1	1	1	0	0	1	0	0	0	1	0	0	0	0	0	0
26	7	1	1	1	2	1	1	1	1	1	0	0	0	0	0	0	0	0
27	8	2	3	2	3	2	2	1	3	2	0	0	0	0	0	0	0	0
28	8	2	1	1	1	1	1	1	1	0	0	0	0	0	0	0	0	0
29	8	1	1	1	0	0	1	1	0	0	0	0	0	0	0	0	0	0
30	8	2	1	1	0	1	1	1	1	0	0	0	0	0	0	0	0	0
31	7	2	1	0	0	0	0	1	0	0	0	0	0	0	0	0	0	0
32	8	1	2	0	0	0	0	2	1	0	0	0	0	0	0	0	0	0
33	9	1	1	1	1	1	1	1	1	0	0	0	0	0	0	0	0	0
34	8	1	2	2	2	1	1	1	1	0	1	1	0	1	0	1	0	0
35	9	2	1	1	0	0	0	0	0	0	1	1	0	1	0	1	0	0
36	9	2	0	1	0	0	0	1	0	0	1	1	0	1	0	1	0	0
37	8	1	1	1	2	1	1	1	0	0	1	1	0	1	0	1	0	0
38	9	2	2	2	2	1	1	1	1	0	1	1	0	1	0	1	0	0
39	9	2	1	1	0	1	1	1	0	0	1	0	0	1	0	1	0	0
40	8	2	2	2	2	2	2	2	2	2	1	1	0	1	0	1	0	0
41	8	2	1	1	1	1	1	2	2	1	1	1	0	1	0	1	0	0
42	9	2	1	0	0	0	0	1	0	0	1	1	0	1	0	1	0	0
42	9	1	0	0	0	0	1	1	0	0	1	1	0	1	0	1	0	0
44	8	1	1	1	1	1	1	2	1	1	1	1	0	1	0	1	0	0
45	9	2	1	1	1	1	1	2	1	0	1	1	0	1	3	1	0	0
46	9	1	1	1	1	0	0	1	1	0	1	1	0	1	0	1	0	0
47	9	2	1	1	1	0	1	0	0	0	1	1	0	1	1	1	0	0
48	8	2	1	1	0	1	1	1	1	1	1	1	0	1	0	1	0	0
49	9	2	2	2	1	1	1	2	1	0	1	1	0	1	0	1	0	0
50	8	2	1	1	1	1	1	1	1	1	1	1	0	1	0	1	0	0
51	9	2	1	0	0	0	0	0	1	0	1	1	0	1	0	1	0	0
52	8	2	0	0	0	0	0	0	0	0	1	1	0	1	0	1	0	0
53	8	2	1	0	0	0	1	1	1	1	1	1	0	1	0	1	0	0
54	9	2	1	0	0	0	0	2	1	0	1	1	0	1	0	1	0	0
55	10	1	0	0	0	0	0	1	0	0	1	0	0	1	0	0	0	0
56	10	1	1	1	0	1	2	2	2	2	2	1	0	0	1	2	1	1
57	9	1	1	1	0	0	1	0	0	0	2	1	0	1	0	1	1	3
58	9	1	1	1	0	1	1	2	1	1	1	1	0	1	0	0	1	0
59	9	2	1	0	0	0	0	1	1	0	0	0	0	0	0	0	0	0
60	9	2	1	1	1	1	1	1	0	0	1	0	0	2	0	0	0	0
61	9	2	1	1	0	0	0	2	0	0	1	0	0	0	0	0	0	0
62	10	2	0	0	0	0	0	0	0	0	1	1	1	1	1	1	1	1
63	9	2	1	1	0	0	0	1	1	0	1	0	0	1	0	1	1	1
64	10	2	1	1	1	1	1	1	1	0	1	0	0	0	0	1	0	0
65	11	2	3	2	1	2	2	2	2	0	1	0	0	0	0	1	0	0
66	11	1	1	1	1	2	0	1	0	0	1	0	0	0	0	1	0	0
67	10	2	1	0	0	0	1	1	0	0	1	0	0	0	0	1	0	0
68	11	1	1	1	1	1	1	0	0	0	1	0	0	0	0	1	0	0
69	11	1	0	0	0	0	0	0	0	0	1	0	0	0	0	1	0	0
70	10	1	2	1	1	0	1	1	1	0	1	0	0	0	0	1	0	0
71	11	2	1	0	1	1	0	1	0	0	1	0	0	0	0	1	0	0
72	11	2	1	0	0	0	0	1	0	0	1	0	0	0	0	1	0	0
73	10	1	2	1	1	0	1	1	1	1	1	0	0	0	0	1	0	0
74	11	1	1	1	1	2	1	0	1	0	1	0	0	0	0	1	0	0
75	10	1	1	0	0	0	0	1	0	0	1	0	0	0	0	1	0	0
76	11	1	2	1	1	2	2	2	2	1	1	0	0	0	0	1	0	0
77	10	1	3	1	1	1	1	2	1	0	1	0	0	0	0	1	0	0
78	11	2	0	1	1	1	1	1	1	1	1	0	0	0	0	1	0	0
79	10	1	0	0	0	0	1	1	0	0	1	0	0	0	0	1	0	0
80	11	2	1	1	1	1	0	2	1	1	1	0	0	0	0	1	0	0
81	11	2	1	0	0	0	1	0	0	0	1	0	0	0	0	1	0	0
82	11	2	1	1	0	0	0	1	0	0	1	0	0	0	0	1	0	0
82	11	1	1	0	0	1	1	0	0	0	1	0	0	0	0	1	0	0
84	11	2	2	1	1	0	1	2	2	1	1	0	0	0	0	1	0	0
85	11	2	2	1	0	1	1	2	1	1	1	0	0	0	0	1	0	0
86	11	2	1	0	1	0	0	1	0	0	1	0	0	0	0	1	0	0
88	12	2	1	1	1	1	1	1	1	1	1	0	1	1	1	0	0	1
89	11	2	0	0	0	2	0	0	0	0	2	1	1	1	1	1	1	1
90	11	2	0	0	0	0	1	1	0	0	1	1	1	0	0	1	1	1
91	12	1	1	1	1	2	2	2	2	2	0	0	1	0	0	1	1	1
92	12	2	1	0	0	0	0	2	0	0	1	1	1	0	0	1	1	1
93	12	2	1	1	0	0	1	1	0	0	1	0	1	1	0	1	1	1
94	12	2	3	2	1	0	1	2	1	2	1	0	0	1	1	1	0	0
95	12	1	1	0	0	0	0	1	1	1	1	0	1	1	1	0	1	1
96	12	2	0	0	0	0	0	1	0	0	1	0	0	1	1	1	1	1
97	11	1	2	1	1	1	2	1	1	1	1	1	1	1	1	0	0	1
97	11	1	0	0	0	0	0	0	1	1	1	1	0	1	1	1	1	1
98	12	1	1	1	0	1	1	1	1	0	1	0	1	1	0	1	0	1
99	12	1	2	1	1	1	0	2	3	2	0	1	1	1	1	1	1	1
100	12	1	1	1	0	0	0	1	0	0	1	0	1	1	0	1	0	1
101	11	2	2	1	0	0	1	2	1	0	2	2	1	1	1	1	1	1
102	12	1	1	0	0	1	1	1	0	0	1	1	1	1	1	1	1	1
103	12	1	0	1	1	1	1	2	1	0	1	0	0	1	1	0	1	1
104	11	2	0	0	0	0	0	0	0	0	1	1	1	1	1	1	1	1
105	12	2	1	0	0	1	1	2	2	0	1	1	1	1	0	0	1	1
106	7	1	2	1	1	1	1	1	1	0	0	0	0	0	0	0	0	0
107	6	1	1	1	1	2	1	2	2	0	1	1	1	1	1	1	1	1
108	6	1	1	1	0	0	0	1	0	0	0	0	0	0	0	0	0	0
109	7	2	1	1	1	1	1	2	1	0	0	0	0	0	0	0	0	0
110	6	1	1	1	0	0	0	0	0	0	0	0	0	0	0	0	0	0
111	7	1	1	0	0	0	0	0	0	0	0	0	0	0	0	0	0	0
112	6	1	1	1	1	1	1	2	1	1	0	0	0	0	0	0	0	0
113	7	1	2	2	2	1	1	1	1	0	0	0	0	0	0	0	0	0
114	7	1	0	0	1	0	0	1	1	0	0	0	0	0	0	0	0	0
115	6	1	1	0	1	1	1	2	1	0	0	0	0	0	0	0	0	0
116	7	2	0	0	0	1	1	1	0	0	0	0	0	0	0	0	0	0
117	7	2	0	0	0	0	1	1	1	0	0	0	0	0	0	0	0	0
118	6	2	1	1	1	1	0	1	0	0	0	0	0	0	0	0	0	0
119	7	2	1	1	2	1	1	1	1	1	0	0	0	0	0	0	0	0
120	7	2	0	0	0	0	0	2	1	0	0	0	0	0	1	1	0	0
121	6	2	1	1	1	1	1	2	1	1	1	0	0	0	1	1	0	0
122	7	1	1	1	0	1	0	2	1	0	0	0	0	0	0	0	0	0
123	7	1	1	1	1	1	1	1	1	1	1	0	0	0	0	0	0	0
124	7	2	1	1	0	1	1	1	0	0	2	1	0	1	1	1	1	1
125	8	2	1	0	0	0	1	1	0	0	0	0	0	0	0	0	0	0
126	7	2	0	1	0	0	0	0	0	0	1	1	1	0	0	1	1	0
127	7	2	1	1	1	0	1	1	1	0	1	1	0	1	1	1	1	0
128	8	1	1	2	2	2	1	2	2	2	1	0	0	0	1	1	1	1
129	7	2	1	1	0	0	0	1	0	0	1	0	0	0	1	1	1	1
130	9	1	0	1	0	1	2	2	1	0	1	0	0	1	0	0	0	0
131	9	1	1	1	0	0	0	1	0	0	1	1	0	0	0	1	0	0
132	8	1	0	0	0	0	0	1	0	0	0	0	0	0	0	0	0	0
133	8	2	1	1	0	0	0	1	1	0	0	0	0	0	0	0	0	0
134	8	1	1	1	1	1	1	2	1	1	0	0	0	0	0	0	0	0
135	8	1	1	1	0	0	0	1	1	0	0	0	0	0	0	0	0	0
136	9	1	3	3	3	1	1	3	3	3	2	0	0	1	2	2	0	2
137	9	1	1	1	1	0	0	0	0	0	0	0	0	0	0	0	0	0
138	9	2	0	1	1	0	0	3	1	0	0	0	0	0	0	0	0	0
139	9	1	0	0	0	0	0	0	0	0	0	0	0	0	0	0	0	0
140	9	1	0	1	1	0	0	1	0	0	0	0	0	0	0	0	0	0
141	9	1	2	1	1	1	2	2	2	1	0	0	0	0	0	0	0	0
142	8	2	1	1	1	1	0	1	1	1	0	0	0	0	0	0	0	0
142	8	2	1	1	1	1	1	1	0	0	0	0	0	0	0	0	0	0
144	9	1	1	1	0	1	1	1	1	0	0	0	0	0	0	0	0	0
145	8	2	0	0	1	1	1	1	1	1	0	0	0	0	0	0	0	0
146	8	2	0	1	0	1	1	0	1	1	0	0	0	0	0	0	0	0
147	9	1	1	0	0	1	1	0	0	1	0	0	0	0	0	0	0	0
148	8	1	1	3	3	1	2	2	1	0	0	0	0	0	0	0	0	0
149	8	2	0	1	1	0	0	0	0	0	0	0	0	0	0	0	0	0
150	9	1	1	0	0	0	1	0	0	0	0	0	0	0	0	0	0	0
151	8	1	1	1	0	0	1	1	0	0	0	0	0	0	0	0	0	0
152	9	1	1	1	0	1	1	1	1	1	1	0	0	1	1	1	1	1
153	10	1	1	1	1	0	1	1	1	0	1	1	0	1	1	1	1	1
154	10	1	2	2	1	0	1	1	1	0	1	1	1	1	1	0	1	1
155	9	2	3	3	3	3	3	3	3	3	1	0	0	0	0	0	0	1
156	9	2	1	0	0	1	1	0	0	0	1	1	1	1	1	0	0	0
157	10	1	1	0	0	0	1	1	0	0	1	1	0	0	0	0	0	0
158	9	1	1	1	1	1	1	1	1	1	0	0	0	1	1	1	1	1
159	8	1	1	0	0	1	1	1	1	0	1	1	1	1	1	1	1	1
160	9	1	1	0	0	1	1	1	0	0	0	0	0	0	0	0	0	0
161	9	1	2	2	2	0	1	2	1	1	0	0	0	0	0	0	0	0
162	10	1	2	2	1	2	2	1	1	1	0	0	0	1	1	0	0	0
163	10	1	0	0	0	0	0	0	0	0	0	0	0	0	0	0	0	0
164	9	1	1	1	1	1	1	0	1	1	1	1	1	0	0	0	0	0
165	10	2	2	2	0	1	1	0	1	1	1	1	0	0	0	0	0	0
166	9	1	2	2	2	2	2	2	2	0	0	0	0	0	0	0	0	0
167	10	1	1	0	1	0	1	1	1	0	1	1	1	0	0	0	0	0
168	11	1	1	0	0	1	1	1	0	0	0	0	0	0	0	0	0	0
169	12	1	0	0	0	0	0	0	0	0	0	0	0	0	0	0	0	0
170	11	1	1	1	1	2	1	1	1	1	0	0	0	0	1	0	0	1
171	12	1	2	1	1	1	1	1	1	1	0	0	0	0	0	0	0	0
172	12	2	2	2	2	2	2	2	2	2	0	0	0	0	0	0	0	0
173	11	1	1	2	1	0	0	0	0	0	2	1	1	1	1	1	1	1
174	12	2	1	1	1	0	0	1	1	1	0	0	0	0	0	0	0	0
175	11	1	2	2	1	2	2	1	1	1	0	0	0	0	0	0	0	0
176	12	1	0	1	1	1	1	1	0	0	0	0	0	0	0	1	0	0
177	6	2	1	1	1	0	1	1	1	0	0	0	0	0	0	0	0	0
178	7	1	1	1	1	1	1	0	0	0	1	0	0	1	0	0	0	1
179	6	1	1	1	1	0	0	1	1	0	0	0	0	0	0	0	0	0
180	7	1	3	2	1	2	3	2	1	1	3	2	3	3	3	2	3	3
181	7	1	1	1	0	0	1	1	1	0	0	0	0	0	1	0	0	0
182	6	2	1	0	0	1	0	1	1	0	0	0	0	0	0	0	0	0
182	6	1	1	1	0	0	1	1	1	1	0	0	1	0	0	0	0	0
184	6	2	1	1	1	1	1	1	1	1	0	0	0	0	0	0	0	0
185	6	2	2	0	0	1	0	1	1	0	0	0	0	0	0	1	0	0
186	6	2	0	0	0	0	0	1	0	0	0	0	0	0	0	0	0	0
188	7	2	1	0	0	1	0	2	1	0	0	0	0	0	0	0	0	0
189	7	2	1	1	1	1	1	1	1	1	0	0	0	0	0	1	0	0
190	8	2	1	0	0	0	0	1	1	0	0	0	0	0	0	0	0	0
191	8	1	1	0	0	0	1	1	0	0	0	0	0	0	0	0	0	0
192	8	1	1	1	1	1	1	1	0	0	1	0	1	1	0	0	0	0
193	8	1	1	0	1	0	0	1	1	0	1	0	0	1	0	0	0	0
194	8	1	1	1	1	1	1	2	1	0	1	0	0	0	0	0	0	0
195	8	1	1	1	1	0	0	1	1	1	1	0	1	0	0	1	0	0
196	7	2	0	0	0	1	1	0	1	0	0	0	0	0	0	0	0	0
197	8	2	1	2	2	1	0	1	0	0	0	0	0	0	0	0	0	0
197	7	1	0	0	0	0	0	0	0	0	0	0	0	0	0	0	0	0
198	8	2	1	1	2	1	1	1	1	1	0	0	0	0	0	0	0	0
199	7	2	0	0	0	0	1	1	1	0	1	1	1	0	1	1	1	1
200	8	2	0	0	0	0	0	0	0	1	1	0	1	0	1	0	1	0
201	7	2	1	1	1	1	0	0	0	0	1	0	1	0	1	1	0	0
202	8	2	1	1	1	1	0	1	1	0	0	1	0	1	0	1	0	1
203	7	1	0	0	0	0	0	0	0	0	2	1	1	0	1	0	0	1
204	8	2	1	2	0	0	0	1	0	0	1	0	1	1	0	0	0	0
205	8	1	1	1	1	2	0	1	1	0	1	0	1	0	1	0	0	0
206	9	1	1	1	0	1	0	1	0	0	1	0	0	1	0	1	0	0
207	9	1	1	1	0	0	1	1	0	0	1	0	0	1	1	1	1	1
208	9	1	0	0	0	2	0	0	2	0	1	0	0	1	1	1	1	0
209	9	1	1	1	0	1	0	1	1	1	1	0	0	1	1	1	1	0
210	9	2	2	1	1	1	1	2	1	1	1	0	0	1	1	1	1	0
211	9	2	0	0	1	0	0	1	0	0	1	0	0	1	1	1	0	0
212	8	2	0	0	0	0	0	1	0	0	1	0	0	1	1	1	0	0
213	9	1	2	1	0	0	2	2	1	1	1	1	1	1	1	1	0	0
214	10	1	1	1	1	2	1	1	3	2	1	1	1	1	1	1	1	1
215	10	2	0	0	0	0	0	1	0	0	1	1	1	1	1	1	1	1
216	10	1	1	2	1	1	0	0	1	0	1	1	1	1	1	1	1	1
217	10	2	1	0	0	0	0	1	0	0	1	1	1	1	1	1	1	1
218	9	2	1	1	0	0	0	1	0	0	1	1	1	1	2	1	1	1
219	9	1	0	0	0	0	1	1	0	0	1	1	1	1	1	1	1	1
220	10	1	1	0	1	1	1	2	1	1	1	1	1	1	1	1	1	1
221	10	2	2	0	0	0	0	2	1	0	2	1	1	2	2	2	2	2
222	10	2	1	0	0	0	0	1	1	0	2	1	1	1	1	1	1	1
223	10	1	0	0	0	0	0	0	0	0	1	1	1	1	1	1	1	1
224	10	2	2	3	2	1	1	0	0	0	1	1	1	1	0	1	0	0
225	6	1	2	3	2	2	1	2	1	1	1	0	0	0	1	1	0	0
226	6	1	2	1	2	1	1	2	2	1	0	0	0	0	0	0	0	0
227	7	1	0	2	1	1	0	0	1	1	0	0	0	0	0	0	0	0
228	6	1	1	2	1	2	0	2	0	0	0	0	0	0	0	1	0	0
229	6	1	1	1	1	1	0	1	1	0	0	0	0	0	0	0	0	0
230	6	1	2	2	1	1	1	1	1	0	0	0	0	0	0	0	0	0
231	7	1	1	2	2	1	1	1	1	1	1	0	0	1	3	0	0	0
232	7	1	2	1	1	0	1	1	0	0	1	0	1	0	0	0	0	0
233	6	1	0	0	0	1	1	1	0	0	0	0	0	0	1	1	0	0
234	7	1	1	1	1	1	1	1	1	0	0	0	2	2	1	3	0	0
235	9	1	1	1	1	1	1	1	1	1	0	0	0	0	0	0	0	0
236	6	1	1	1	0	2	1	1	1	0	0	0	0	0	0	0	0	0
237	6	2	0	0	0	0	0	1	0	0	0	0	0	0	0	0	0	0
238	7	2	2	1	1	1	1	1	1	1	0	0	0	0	0	0	0	0
239	7	2	1	1	1	0	0	2	0	0	0	0	0	0	0	0	0	0
240	7	2	1	1	1	1	0	1	0	1	1	0	0	0	0	0	0	0
241	7	2	1	0	0	0	0	1	0	0	0	0	0	0	0	0	0	0
242	8	1	1	0	0	0	2	0	0	0	2	2	2	1	1	0	0	0
242	7	1	1	1	1	1	1	1	1	0	0	0	0	1	1	1	0	0
244	7	1	2	1	1	0	0	1	0	0	2	1	1	3	1	1	1	1
245	8	1	0	0	0	3	1	2	3	0	2	2	1	1	1	1	1	1
246	8	1	1	1	1	0	0	1	1	0	0	0	0	0	0	0	0	0
247	8	1	1	1	1	0	1	0	0	0	0	0	0	0	0	0	0	0
248	8	1	1	1	0	1	1	1	1	1	0	0	0	0	0	0	0	0
249	8	1	1	1	1	1	1	1	2	0	1	1	1	1	1	1	1	1
250	7	1	1	1	2	1	1	1	2	2	2	2	2	2	2	2	2	2
251	7	1	1	1	0	0	0	1	0	0	0	0	0	0	0	0	0	0
252	8	1	1	1	1	1	1	1	0	0	0	0	0	0	0	0	0	0
253	7	1	0	0	0	0	2	0	0	0	0	0	0	0	0	0	0	0
254	7	2	0	0	0	0	0	1	0	0	0	0	0	0	0	0	0	0
255	8	2	1	0	0	0	0	0	0	0	0	0	0	0	0	0	0	0
256	8	2	1	1	2	1	1	2	1	1	0	0	0	0	0	0	0	0
257	8	2	1	1	1	0	0	0	1	0	0	0	0	0	0	0	0	0
258	7	2	1	1	2	2	2	2	2	1	0	0	0	0	0	0	0	0
259	7	2	1	0	0	1	0	1	1	0	0	0	0	0	0	0	0	0
260	8	2	1	1	1	1	0	0	1	0	0	0	0	0	0	0	0	0
261	7	2	1	0	0	0	0	1	0	0	0	0	0	0	0	0	0	0
262	7	2	1	0	0	1	0	1	0	0	0	0	0	0	0	0	0	0
263	8	1	0	0	0	1	1	0	0	0	1	1	0	1	1	1	1	1
264	9	1	0	0	0	0	0	0	0	0	1	0	0	0	1	0	0	1
265	8	1	1	0	0	0	0	1	1	0	2	1	1	2	2	1	1	1
266	9	1	0	1	1	0	1	1	0	0	1	1	1	0	1	0	0	1
267	9	1	1	1	0	0	1	1	0	0	1	1	1	1	1	1	1	1
268	8	1	2	1	1	2	2	2	2	2	1	1	1	1	1	1	1	1
269	9	1	1	0	0	0	0	1	0	0	1	1	1	1	1	1	1	1
270	9	2	2	1	1	0	1	0	1	0	1	2	2	1	1	1	1	1
271	9	2	1	1	1	0	1	1	1	0	0	0	0	0	0	0	0	0
272	8	2	0	0	0	0	0	1	0	0	2	1	1	0	1	1	1	1
273	9	2	2	2	3	2	3	2	2	2	1	1	1	1	1	1	1	1
274	9	2	0	0	0	0	0	0	0	0	1	1	1	1	1	1	1	1
275	9	2	3	2	2	1	1	2	0	0	0	0	1	1	0	0	0	0
276	9	2	1	2	2	1	1	2	2	1	1	1	0	0	2	1	1	1
277	9	2	1	1	1	0	0	1	0	0	1	1	1	1	1	1	1	1
278	9	2	2	2	2	2	2	2	2	1	1	0	1	1	1	1	1	1
279	9	2	1	1	1	1	1	1	1	0	1	1	0	0	1	1	1	0
280	8	2	1	0	0	0	0	1	0	0	1	0	1	0	1	1	0	1
281	9	2	1	2	1	1	1	1	1	0	1	0	0	1	1	1	1	1
282	9	1	2	1	0	0	1	2	1	1	1	1	2	1	1	2	1	1
282	10	1	1	1	0	0	0	1	0	0	1	2	2	1	1	2	1	1
284	9	1	2	1	1	1	2	2	2	2	1	1	2	1	1	1	1	1
285	10	2	0	0	0	0	0	0	0	0	1	2	1	2	2	2	1	2
286	9	2	1	1	0	1	1	1	1	0	2	2	1	2	2	3	3	3
288	10	2	1	2	1	1	1	2	0	0	1	2	2	2	2	3	1	2
289	10	2	3	3	3	3	3	3	3	3	3	1	1	2	2	3	3	2
290	9	2	1	1	1	0	0	2	1	0	3	1	2	2	2	2	2	1
291	10	2	3	1	1	3	1	1	3	3	2	1	2	2	3	2	3	3
292	9	2	0	0	0	0	0	1	0	0	2	2	1	2	2	3	2	2
293	10	2	2	1	1	1	1	1	1	1	2	3	2	2	2	2	2	2
294	9	2	0	0	0	0	0	0	0	0	2	3	2	2	3	3	2	2
295	9	2	1	0	1	1	1	1	0	0	1	1	2	3	2	2	2	2
296	10	1	1	2	1	2	3	1	1	0	2	3	2	3	2	3	2	2
297	9	1	1	1	1	0	1	1	1	1	2	2	3	2	2	2	2	2
297	9	2	1	2	2	0	2	2	0	0	2	2	3	2	1	2	2	2
298	9	1	0	0	0	0	1	1	0	0	3	3	3	2	2	3	2	2
299	9	1	1	1	2	2	2	2	1	1	1	1	1	0	0	1	0	0
300	10	1	1	0	1	1	2	2	2	1	2	2	1	0	1	2	3	2
301	10	1	0	0	0	0	0	1	0	0	2	2	2	2	1	2	2	2
302	10	1	2	0	0	0	1	1	1	0	1	0	1	1	1	0	1	2
303	9	1	0	1	1	2	1	1	1	1	1	1	2	2	1	2	2	2
304	10	1	0	2	2	1	2	1	2	0	2	2	3	2	2	1	2	3
305	9	1	2	1	0	1	2	1	0	0	2	2	3	2	3	2	2	3
306	10	1	0	0	0	1	1	1	1	0	1	2	3	2	2	1	2	2
307	10	2	0	0	0	1	0	1	0	0	1	0	0	0	1	0	0	0
308	10	1	1	1	1	1	1	1	1	1	1	0	0	0	1	1	0	0
309	10	1	1	0	1	1	1	1	1	1	1	1	0	1	1	1	0	0
310	11	1	1	1	1	0	1	2	1	0	0	1	0	1	1	1	0	0
311	11	1	1	0	0	0	0	1	1	0	1	1	0	0	1	1	0	0
312	11	2	2	1	2	0	1	2	2	0	1	1	0	0	1	1	0	0
313	10	2	2	2	1	1	1	1	1	1	1	1	0	0	1	1	0	0
314	11	1	1	0	0	0	0	1	0	0	1	0	1	1	0	0	0	0
315	10	1	1	0	0	0	0	1	1	0	1	1	1	0	1	0	0	0
316	11	2	0	0	0	1	1	0	2	1	0	0	1	0	0	1	0	0
317	10	2	1	1	1	0	1	1	1	1	1	1	1	1	0	1	0	0
318	11	1	1	1	1	1	1	1	1	1	1	1	1	1	1	1	0	0
319	10	1	3	2	2	1	1	0	0	0	1	1	1	1	1	1	0	0
320	11	1	1	1	0	1	1	0	0	0	1	1	1	1	1	1	1	1
321	10	1	1	1	1	0	1	1	0	0	1	1	0	0	1	0	0	0
322	11	1	2	1	0	1	0	2	0	0	0	1	1	0	0	0	0	0
323	11	1	2	2	2	2	1	1	2	2	0	0	1	0	0	1	0	0
324	11	1	1	1	1	0	0	1	0	0	0	0	0	0	0	0	0	0
325	11	1	0	0	0	0	0	2	0	0	0	0	0	0	0	1	0	0
326	12	1	1	1	1	0	0	1	1	0	0	0	0	0	0	1	0	0
327	12	1	0	0	0	1	1	1	1	0	0	1	2	1	1	1	0	0
328	11	1	1	1	1	0	0	1	1	0	0	0	0	0	0	1	0	0
329	11	1	1	1	1	0	0	1	0	0	0	0	1	0	0	0	0	0
330	11	1	3	3	3	2	0	1	2	3	1	2	1	1	1	0	0	0
331	12	1	1	1	0	0	1	1	1	1	0	1	2	1	1	1	0	0
332	12	1	2	2	1	2	2	2	1	1	0	0	0	0	1	0	0	0
333	12	2	2	1	1	1	1	2	2	1	0	0	1	0	0	2	0	0
334	11	2	3	2	1	2	1	3	2	1	1	0	1	1	0	1	2	0
335	12	2	2	2	1	0	0	0	0	0	0	0	0	0	0	0	0	0
336	11	2	2	2	2	1	1	3	2	0	0	0	0	0	0	1	0	0
337	12	2	1	1	2	1	1	2	1	0	0	0	0	0	0	1	0	0
338	12	2	0	0	0	0	1	0	1	1	0	0	0	0	0	2	0	0
339	11	2	1	0	0	1	1	1	0	0	0	0	0	0	1	0	0	0
340	12	2	1	0	0	0	0	3	1	0	0	0	0	0	0	1	0	0
341	12	2	1	0	0	0	0	1	0	0	0	0	0	0	0	1	0	0
342	12	1	0	0	0	0	0	1	1	0	0	0	0	0	0	0	1	0
342	7	2	1	1	1	0	1	0	0	0	1	0	0	1	1	1	0	1
344	7	2	1	1	0	0	1	0	0	0	0	0	0	0	1	1	2	1
345	6	2	0	3	1	1	1	1	1	1	0	0	0	1	1	1	1	1
346	7	2	1	0	0	0	0	2	1	0	0	0	0	1	1	2	1	2
347	7	2	0	0	0	0	0	1	0	0	0	0	0	0	0	1	1	1
348	7	2	0	1	0	0	0	1	0	0	0	1	0	1	1	1	1	1
349	7	2	0	0	0	0	1	1	0	0	2	2	2	1	1	1	1	1
350	6	2	1	0	1	0	0	1	1	0	0	0	0	0	0	2	0	0
351	6	2	2	2	1	1	1	2	2	2	0	0	0	0	0	2	0	0
352	7	2	0	0	0	1	0	1	0	0	0	0	0	0	0	0	0	0
353	6	2	0	0	0	0	1	1	0	0	0	0	0	0	0	0	0	0
354	7	2	0	0	0	0	0	0	0	0	1	1	1	1	1	1	1	0
355	8	2	2	2	1	0	1	1	1	1	0	0	0	1	1	1	1	1
356	7	2	0	0	0	0	0	0	0	0	0	1	1	1	0	1	1	1
357	7	2	1	1	0	1	1	1	1	0	0	0	0	0	0	1	0	0
358	8	2	0	1	0	0	0	2	0	0	0	0	0	0	0	0	0	0
359	7	2	1	2	1	0	0	0	2	0	0	0	0	0	1	1	1	0
360	7	2	1	0	0	1	0	1	0	0	0	0	0	0	0	1	1	0
361	7	2	1	1	0	0	1	1	1	0	1	0	0	0	1	1	0	0
362	8	2	1	1	1	0	0	1	0	0	1	0	0	1	1	1	1	0
363	7	2	1	1	1	0	0	1	1	0	1	0	0	1	1	1	1	0
364	8	2	1	1	1	1	1	2	1	1	1	0	0	1	1	1	1	0
365	8	2	1	1	1	0	0	1	0	0	1	1	1	1	1	1	1	0
366	7	2	1	1	0	0	1	1	0	0	0	1	0	0	1	1	1	0
367	7	2	1	0	0	0	1	1	1	0	0	0	0	0	0	1	0	0
368	8	2	1	2	1	1	1	1	1	1	1	0	0	0	1	0	1	0
369	8	2	1	0	0	1	0	1	0	0	0	0	0	0	0	0	0	0
370	8	2	2	2	1	1	1	2	1	0	0	0	0	0	0	0	0	0
371	8	2	2	1	1	1	1	1	1	1	1	1	0	0	0	1	0	0
372	9	2	2	2	2	2	3	1	2	1	0	0	1	0	0	1	0	0
373	8	2	0	1	1	0	0	1	1	0	0	0	0	0	0	1	0	0
374	8	2	1	1	1	1	0	1	1	1	1	1	0	1	0	1	1	0
375	9	2	2	1	0	1	1	1	1	1	1	0	0	0	0	1	0	0
376	9	2	1	0	0	0	1	1	0	0	0	0	0	0	0	0	0	0
377	9	2	1	0	0	0	1	2	0	0	0	0	0	0	0	0	0	0
378	9	2	1	0	0	0	0	1	0	0	1	2	2	1	2	1	1	1
379	7	1	0	0	1	0	0	1	0	0	1	1	1	1	0	0	0	0
380	7	1	1	1	1	0	1	0	0	0	1	0	1	0	1	1	1	1
381	7	2	1	0	0	0	0	1	1	0	0	0	0	0	0	0	0	0
382	7	2	2	1	0	0	0	0	1	1	1	0	1	0	1	1	1	1
382	7	2	0	0	0	0	0	1	0	0	0	1	1	0	0	1	1	1
384	6	2	2	2	1	1	1	1	1	1	1	0	0	0	1	1	1	1
385	6	2	0	1	0	0	0	1	0	0	1	0	0	0	1	1	1	1
386	8	2	2	1	1	0	1	1	1	0	1	1	1	0	1	0	1	0
388	6	2	0	0	0	0	1	1	1	0	0	0	1	1	1	0	0	0
389	6	2	2	0	1	1	2	3	1	1	1	0	0	0	0	1	0	1
390	6	1	0	0	0	1	0	0	0	0	1	1	1	0	1	1	1	1
391	6	1	1	1	1	0	1	1	1	0	1	1	0	0	1	1	1	1
392	6	1	2	2	2	1	1	1	1	1	1	1	1	1	0	0	0	0
393	7	1	1	0	1	1	1	0	0	1	1	1	1	0	0	1	1	1
394	6	1	1	1	1	1	1	0	1	1	1	1	1	1	1	1	0	0
395	6	1	0	0	1	1	0	0	0	1	1	1	0	0	1	1	1	1
396	9	2	0	0	0	0	0	0	0	0	1	0	0	1	0	1	0	1
397	7	1	0	0	0	0	0	0	0	0	1	1	0	0	0	0	1	1
397	7	2	0	0	0	0	0	2	0	0	1	1	1	0	0	1	1	1
398	7	1	1	0	0	0	0	1	0	0	1	1	0	1	0	1	1	1
399	6	1	1	1	0	1	1	1	1	1	1	1	1	0	0	1	1	1
400	6	2	1	1	0	0	1	1	0	0	0	0	1	1	1	0	0	0
401	7	1	1	0	1	0	0	1	0	0	0	1	0	1	1	0	1	1
402	6	2	1	0	0	0	1	1	0	0	1	0	1	0	1	0	1	0
403	6	2	1	1	1	1	1	2	1	0	0	1	0	1	0	1	1	1
404	7	2	1	0	1	1	1	2	1	1	1	1	1	1	1	1	1	1
405	7	1	1	1	0	1	1	0	1	0	0	1	1	0	0	0	0	0
406	7	1	1	0	0	0	0	1	0	0	2	1	1	1	1	1	2	1
407	8	2	0	0	0	0	0	0	0	0	1	1	1	1	1	3	1	1
408	7	1	1	0	0	0	0	0	0	0	1	1	1	1	2	2	1	1
409	7	2	1	0	0	1	1	0	1	0	2	1	1	1	1	3	1	1
410	7	1	3	2	3	3	2	3	2	1	1	2	1	2	2	2	2	2
411	8	2	1	1	1	2	2	2	3	1	2	1	1	1	1	2	2	2
412	7	2	2	2	2	0	0	2	1	0	1	1	1	1	1	2	2	2
413	8	1	1	1	1	1	0	0	0	0	0	0	0	0	0	0	0	0
414	7	1	1	1	1	1	1	1	1	1	2	2	2	2	2	2	2	2
415	7	1	1	0	0	0	1	0	0	0	3	2	2	2	2	2	2	2
416	8	1	1	1	1	0	0	1	0	0	2	2	2	1	1	1	1	1
417	8	1	1	1	1	1	1	0	1	0	0	0	0	0	0	0	0	0
418	7	1	0	2	1	1	0	0	0	0	3	3	3	2	2	2	2	2
419	8	1	1	1	1	0	1	0	1	0	3	3	3	2	2	2	2	2
420	8	1	1	1	0	1	1	1	1	1	3	2	2	2	2	2	2	2
421	8	2	1	1	0	1	0	1	1	0	1	1	1	1	1	1	1	1
422	7	2	1	1	1	1	1	1	1	1	1	1	1	1	1	1	1	1
423	8	2	1	1	1	1	0	1	1	0	1	1	1	1	1	1	1	1
424	8	2	1	0	0	0	1	1	1	0	1	1	1	1	1	1	1	1
425	8	2	0	0	0	0	1	1	0	0	1	1	1	1	1	1	1	1
426	8	2	3	3	3	2	1	3	1	0	2	2	2	2	2	2	2	2
427	7	2	1	1	1	0	1	1	1	0	2	2	2	2	2	2	2	2
428	8	2	0	0	0	0	0	0	0	0	1	1	1	1	1	1	1	1
429	8	2	0	1	0	0	0	0	1	0	1	1	1	1	1	1	1	1
430	9	1	0	1	0	0	0	1	0	0	2	2	2	2	2	2	2	2
431	9	2	0	0	0	0	0	0	0	0	2	2	2	2	2	2	2	2
432	8	2	1	1	0	0	0	1	1	0	2	2	2	2	2	2	2	2
433	9	1	2	1	1	1	1	1	1	1	1	1	1	1	1	1	1	1
434	9	1	1	1	1	0	1	2	1	0	0	0	0	0	0	1	0	0
435	8	1	2	2	2	2	2	2	2	1	1	1	1	1	1	1	1	1
436	8	1	1	1	0	0	1	0	0	0	0	0	1	0	1	1	1	1
437	9	1	0	1	1	2	0	1	1	1	1	1	2	1	1	1	1	1
438	8	1	1	0	0	1	1	1	1	1	1	1	1	1	1	1	1	1
439	9	1	2	2	1	1	1	1	1	1	0	0	0	0	1	1	1	1
440	8	1	1	1	1	1	1	1	0	0	2	2	2	2	2	2	2	2
441	8	1	2	2	2	1	1	2	3	2	1	1	1	1	1	1	0	0
442	9	1	2	1	1	1	1	1	1	1	2	1	2	2	1	1	1	1
442	9	1	1	1	0	1	0	2	0	0	0	0	0	0	0	0	0	0
444	8	1	1	0	0	0	0	1	1	0	0	0	0	0	0	0	0	0
445	8	2	1	1	1	1	1	1	1	1	0	0	0	0	0	0	0	0
446	8	2	0	0	0	0	0	1	0	0	0	0	0	0	0	0	0	0
447	8	2	1	2	1	1	1	2	1	0	0	0	0	0	0	0	0	0
448	9	2	0	1	0	0	0	0	0	0	0	0	0	0	0	0	0	0
449	8	2	0	1	1	0	0	0	0	0	0	0	0	0	0	0	0	0
450	8	2	1	0	0	0	0	1	0	0	0	0	0	0	0	0	0	0
451	9	2	1	1	0	0	0	1	0	0	0	0	0	0	0	0	0	0
452	8	1	0	0	0	0	1	1	0	0	0	0	0	0	0	0	0	0
453	9	2	1	1	1	2	2	1	1	0	0	0	0	0	0	0	0	0
454	8	1	0	1	1	1	1	1	1	0	1	1	1	0	0	0	0	0
455	8	2	1	0	0	1	1	2	1	0	0	0	0	1	1	1	0	0
456	8	2	1	0	0	0	1	1	1	1	1	0	0	1	1	1	0	0
457	8	2	3	2	1	2	2	1	0	0	1	0	0	0	1	1	1	0
458	7	2	1	1	0	0	0	0	0	0	1	0	0	1	0	1	0	0
459	8	2	1	0	0	0	2	0	0	0	0	0	0	1	0	1	0	0
460	7	2	1	1	1	0	0	2	1	0	1	0	0	0	1	0	0	0
461	8	2	1	1	1	1	1	1	1	1	1	0	0	1	0	1	0	0
462	7	2	1	1	1	1	1	1	1	0	1	0	0	1	1	1	0	0
463	8	2	1	1	1	1	2	2	1	1	1	0	0	0	1	0	1	0
464	8	2	1	1	1	1	1	1	1	1	1	0	0	1	0	0	0	0
465	7	2	0	0	0	0	1	0	0	0	1	0	0	0	1	1	0	0
466	7	2	1	1	1	1	1	1	1	1	1	0	0	1	1	1	0	0
467	7	2	1	1	1	1	1	1	1	1	1	0	0	1	1	1	0	0
468	11	2	0	0	1	1	0	0	0	0	0	0	0	0	0	0	0	0
469	8	2	0	0	0	0	0	1	0	0	1	0	0	1	1	1	0	0
470	8	2	0	0	0	0	1	2	0	0	0	0	0	1	1	0	0	0
471	7	2	0	0	0	0	0	0	0	0	0	0	0	1	1	1	0	0
472	8	2	1	1	1	1	1	1	1	1	1	0	0	1	1	1	0	0
473	7	2	1	1	0	0	1	1	1	1	0	0	0	1	1	1	0	0
474	7	2	3	2	2	3	3	3	3	3	1	0	0	1	1	1	0	0
475	8	2	1	1	1	1	0	1	1	0	0	0	0	1	1	1	0	0
476	8	2	2	1	1	1	1	2	1	0	1	0	0	1	1	1	0	0
477	8	2	1	0	0	0	1	1	0	0	0	0	0	1	1	1	0	0
478	8	2	0	0	0	0	1	0	0	0	0	0	0	0	0	0	0	0
479	8	2	2	0	0	0	1	2	0	0	0	0	0	0	0	0	0	0
480	9	2	0	0	0	0	0	0	0	0	0	0	0	0	0	1	0	0
481	8	2	1	0	1	0	0	0	0	0	0	0	0	0	0	0	0	0
482	9	2	1	1	0	0	0	1	0	0	0	0	0	0	0	0	0	0
482	9	2	0	0	0	0	0	1	0	0	0	0	0	0	0	0	0	0
484	8	2	1	1	1	0	0	1	1	0	0	0	0	0	0	0	0	0
485	9	2	1	0	0	0	0	0	1	0	0	0	0	0	0	0	0	0
486	9	2	1	1	1	1	0	1	1	0	0	0	0	0	0	0	0	0
488	8	2	0	0	0	0	0	1	0	0	0	0	0	1	0	0	0	0
489	8	2	1	1	1	0	0	1	1	0	1	0	0	0	0	1	0	0
490	9	2	1	1	1	1	1	1	1	1	1	0	0	1	0	0	0	1
491	9	2	2	2	2	1	2	1	1	0	1	1	0	0	0	0	0	0
492	8	2	0	0	0	0	0	1	0	0	0	0	0	0	0	0	0	0
493	9	2	0	0	0	0	0	0	0	0	1	0	1	0	0	0	0	0
494	9	2	1	0	1	0	1	1	1	1	2	1	1	1	1	1	1	1
495	8	2	2	1	1	2	2	2	2	1	0	0	0	0	1	0	0	0
496	9	2	1	1	1	0	0	0	1	0	0	1	2	2	1	0	0	0
497	9	2	2	1	1	0	0	1	0	0	0	1	0	1	0	0	0	0
497	8	2	1	0	0	0	0	0	0	0	0	0	0	0	0	0	0	0
498	9	2	1	0	0	0	0	0	0	0	1	0	0	0	1	1	0	0
499	9	2	3	3	3	2	3	3	3	2	0	1	0	0	0	1	1	1
500	8	2	0	0	0	0	0	1	1	0	1	0	0	1	1	0	0	0
501	9	2	1	2	1	0	1	1	1	2	0	0	0	0	1	0	0	0
502	8	2	0	0	0	0	0	0	0	0	0	1	1	0	1	1	0	0
503	8	2	1	1	0	1	0	0	0	0	0	0	0	0	0	0	0	0
504	8	2	1	1	0	0	1	2	1	1	0	0	0	1	0	0	0	0
505	9	2	1	0	0	0	1	0	0	0	0	0	0	0	0	0	0	0
506	9	2	1	1	0	1	1	2	1	0	0	0	1	1	1	0	0	0
507	10	2	1	0	0	1	0	0	0	0	1	1	0	0	1	1	1	0
508	10	2	1	1	1	1	1	1	1	1	0	0	0	1	1	1	0	0
509	9	2	0	0	0	0	0	0	0	0	1	1	0	0	1	1	1	0
510	10	2	1	0	1	1	1	2	1	1	1	0	0	0	1	1	1	0
511	9	2	1	1	1	0	1	0	1	0	1	0	1	0	1	1	1	0
512	9	2	1	1	1	1	1	1	0	0	1	1	1	1	1	1	1	1
513	10	2	1	1	1	0	1	1	0	0	1	1	0	0	1	1	1	0
514	9	2	0	0	0	0	1	0	0	0	1	1	0	1	1	1	1	0
515	10	2	2	2	1	1	0	1	0	0	1	1	1	1	1	1	1	1
516	9	2	2	1	1	1	2	2	3	2	1	1	0	1	1	1	1	0
517	10	2	1	1	1	0	1	1	0	0	1	0	0	0	1	1	0	0
518	9	2	2	3	3	3	3	1	3	3	1	1	1	1	1	1	1	0
519	10	2	0	0	0	0	0	0	0	0	1	0	0	1	1	0	0	0
520	10	2	0	0	0	0	0	1	0	0	0	0	0	0	1	1	1	0
521	10	2	1	1	1	2	2	1	1	1	0	0	0	0	1	1	1	0
522	9	2	1	1	1	1	1	1	1	1	0	0	0	0	1	1	0	0
523	10	2	1	0	0	0	0	0	0	0	0	1	0	0	1	1	0	0
524	10	2	0	0	0	0	0	0	0	0	1	1	0	0	1	1	1	0
525	9	2	1	1	0	0	0	2	0	0	0	0	0	0	1	1	0	0
526	9	2	3	3	3	1	3	3	2	1	1	1	0	0	1	1	0	0
527	10	2	3	0	0	0	0	3	0	0	1	1	1	1	1	1	1	0
528	10	2	1	0	0	0	0	1	0	0	0	1	0	0	1	1	0	0
529	10	2	2	2	1	1	0	1	0	0	0	0	0	0	0	0	0	0
530	10	2	1	1	0	0	1	1	0	0	0	0	0	0	0	0	0	0
531	11	2	2	2	1	1	2	2	1	0	0	0	0	0	0	0	0	0
532	10	2	1	1	1	0	1	0	0	0	0	0	0	0	0	0	0	0
533	11	2	1	0	1	1	1	1	0	0	0	0	0	0	0	0	0	0
534	10	2	1	0	0	0	0	1	0	0	0	0	0	0	0	0	0	0
535	10	2	1	1	0	0	0	1	0	0	0	0	0	0	0	0	0	0
536	11	2	1	1	1	1	1	1	2	1	0	0	0	0	0	1	0	0
537	10	2	0	1	0	0	0	0	0	0	0	0	0	0	0	0	0	0
538	11	2	0	1	1	0	0	1	1	0	0	0	0	0	0	0	0	0
539	10	1	1	1	0	1	1	1	0	0	0	0	0	0	0	0	0	0
540	10	2	1	1	1	1	2	2	1	0	0	0	0	0	0	0	0	0
541	11	2	1	1	1	1	1	1	1	1	0	0	0	0	0	0	0	0
542	11	2	1	2	1	0	0	2	1	0	0	0	0	0	0	0	0	0
542	10	2	1	1	1	0	1	2	1	1	0	0	0	0	0	1	0	0
544	10	2	1	0	0	0	0	0	0	0	0	0	0	0	0	1	0	0
545	11	2	0	0	0	0	0	1	0	0	0	0	0	0	0	0	0	0
546	11	2	0	0	0	0	0	0	0	0	0	0	0	0	0	0	0	0
547	10	2	1	1	1	1	0	1	1	0	0	0	0	0	0	0	0	0
548	11	2	1	1	0	1	1	0	0	0	0	0	0	0	0	0	0	0
549	10	2	1	1	0	1	1	1	1	1	0	0	0	0	0	0	0	0
550	11	2	2	1	2	0	0	0	0	0	0	0	0	0	0	0	0	0
551	11	2	2	1	1	0	1	1	1	1	0	0	0	0	0	0	0	0
552	11	2	1	0	0	0	0	1	0	0	0	0	0	0	0	0	0	0
553	10	2	0	0	0	0	0	0	0	0	0	0	0	0	0	0	0	0
554	10	2	1	1	1	1	0	1	0	0	0	0	0	0	0	0	0	0
555	10	2	2	1	1	0	1	1	1	1	0	0	0	0	0	0	0	0
556	10	2	1	1	1	1	1	2	1	1	0	0	0	0	0	0	0	0
557	12	2	1	1	0	1	1	2	1	0	0	0	0	0	0	0	0	0
558	12	2	1	1	1	1	0	1	1	0	0	0	0	0	0	0	0	0
559	12	2	0	0	0	0	0	1	0	1	0	0	0	0	0	0	0	0
560	12	2	0	1	0	0	0	2	0	0	0	0	0	0	0	0	0	0
561	11	2	1	1	0	1	0	0	0	0	0	0	0	0	0	0	0	0
562	11	2	3	1	1	2	2	2	2	1	0	0	0	0	0	1	0	0
563	12	2	1	1	1	1	2	2	1	1	0	0	0	0	0	0	0	0
564	12	2	1	2	0	0	1	1	0	0	1	0	0	0	0	1	0	0
565	12	2	2	2	2	1	1	1	2	0	1	0	0	0	0	0	0	0
566	11	2	0	0	0	0	0	1	2	1	0	0	0	0	0	0	0	0
567	12	2	0	0	0	0	0	0	0	0	0	0	0	0	0	0	0	0
568	11	2	3	2	2	2	2	3	2	0	1	0	0	0	0	0	0	0
569	12	2	2	2	1	1	1	1	1	0	0	0	0	1	1	0	0	0
570	11	2	2	1	0	1	0	1	1	0	0	0	0	0	0	0	0	0
571	12	2	1	1	1	0	0	1	1	0	0	0	0	0	0	0	0	0
572	12	2	2	2	2	2	2	1	1	1	0	0	0	0	0	0	0	0
573	11	2	1	1	1	0	1	1	0	0	0	0	0	0	0	0	0	0
574	11	2	1	0	0	0	0	0	0	0	0	0	0	0	0	0	0	0
575	12	2	1	1	1	0	1	1	0	0	0	0	0	0	0	0	0	0
576	12	2	1	1	1	1	1	1	1	0	0	0	0	0	0	0	0	0
577	12	2	1	1	1	0	1	1	1	0	0	0	0	0	0	0	0	0
578	12	2	1	1	0	1	1	2	1	0	0	0	0	0	0	0	0	0
579	11	2	2	1	1	1	1	1	2	1	0	0	0	0	0	0	0	0
580	11	2	2	1	0	1	0	1	1	0	0	0	0	0	0	0	0	0
581	11	2	0	1	2	2	2	1	2	0	0	0	0	0	0	0	0	0
582	11	2	1	1	1	1	1	1	1	0	0	0	0	0	0	0	0	0
582	12	2	1	1	0	0	0	2	0	0	0	0	0	0	0	0	0	0
584	11	2	0	0	0	0	0	0	0	0	1	0	0	0	0	1	0	0
585	12	2	1	0	1	0	1	2	0	0	0	0	0	0	0	0	0	0
586	12	2	2	1	0	0	0	3	1	1	0	0	0	0	0	0	0	0
588	12	2	0	1	0	0	0	0	0	0	0	0	0	0	0	0	0	0
589	12	2	2	2	1	0	1	1	1	0	0	0	0	0	0	0	0	0
590	12	2	2	1	1	1	1	2	2	1	0	0	0	0	0	0	0	0
591	9	1	2	3	2	2	3	2	1	2	0	0	0	1	1	1	1	1
592	9	2	1	1	0	0	0	0	0	0	0	0	1	1	0	0	0	0
593	9	1	1	0	0	0	0	0	0	0	0	0	1	1	1	0	0	1
594	9	2	1	1	1	1	1	1	1	1	1	1	0	0	0	0	0	0
595	8	1	1	0	1	0	1	1	1	0	0	1	1	0	0	0	0	0
596	9	1	1	1	2	1	2	2	0	0	1	1	0	0	1	0	0	0
597	8	1	1	0	0	0	0	1	1	1	0	0	1	0	0	0	0	0
597	11	2	2	2	2	2	2	2	2	2	0	0	0	0	0	0	0	0
598	9	1	2	1	3	2	2	2	1	0	0	1	0	0	0	0	0	0
599	9	2	2	2	2	1	1	1	1	1	0	0	1	1	0	0	0	0
600	9	1	2	3	1	1	1	1	1	1	0	0	0	0	0	0	0	0
601	8	2	1	1	1	0	0	2	1	1	0	0	0	0	0	0	0	0
602	8	1	1	0	0	0	1	1	1	0	0	0	0	0	0	0	0	0
603	8	2	2	2	2	2	2	2	1	1	0	0	0	0	0	0	0	0
604	8	1	2	1	2	1	1	1	1	0	0	0	1	0	0	0	0	0
605	8	2	1	0	0	0	0	1	0	0	0	0	0	0	0	0	0	0
606	9	1	0	0	0	2	2	0	0	0	0	0	0	0	0	0	0	0
607	9	1	1	0	0	0	0	0	0	0	0	0	0	0	0	0	0	0
608	8	1	1	0	1	0	0	0	1	0	0	0	0	0	0	0	0	0
609	9	1	2	0	1	1	1	1	1	1	0	0	0	0	0	0	0	0
610	9	2	2	1	1	2	2	2	1	1	0	0	0	0	0	0	0	0
611	9	1	1	0	0	0	0	1	1	1	0	0	0	0	0	0	0	0
612	9	1	0	0	0	0	0	0	0	0	0	0	0	0	0	0	0	0
613	8	1	1	1	1	0	0	1	1	0	0	0	0	0	0	0	0	0
614	8	1	0	0	1	0	0	0	1	0	0	0	0	0	0	0	0	0
615	8	1	2	1	0	0	0	1	0	0	0	0	0	0	0	0	0	0
616	9	2	2	2	2	1	3	2	2	2	0	0	0	0	0	0	0	0
617	9	1	0	0	0	0	0	0	0	0	0	0	0	0	0	0	0	0
618	9	2	1	0	1	1	1	0	0	0	0	0	0	0	0	0	0	0
619	8	1	3	2	2	2	3	1	3	3	0	0	0	0	0	0	0	0
620	8	2	1	1	0	2	1	1	1	1	0	0	0	0	0	0	0	0
621	9	1	2	2	0	0	1	2	1	0	0	0	0	0	0	0	0	0
622	9	2	3	2	3	2	1	0	0	3	0	0	0	0	0	0	0	0
623	8	1	2	2	2	1	2	1	2	0	0	0	0	0	0	0	0	0
624	9	1	2	3	2	2	3	1	1	1	0	0	0	0	0	0	0	0
625	10	1	2	3	2	2	1	1	3	1	0	0	0	0	0	0	0	0
626	9	1	2	1	1	2	1	2	1	1	0	0	0	0	0	1	0	0
627	10	1	0	0	0	0	0	0	0	0	0	0	0	0	0	0	0	1
628	9	1	0	1	1	0	2	1	1	0	0	0	0	0	0	0	0	0
629	9	1	1	1	1	1	1	1	1	1	0	0	0	0	0	0	0	0
630	9	1	0	1	2	1	1	0	1	1	0	0	0	0	0	0	0	0
631	9	1	1	0	0	0	1	0	0	0	0	0	0	0	0	0	0	0
632	9	1	1	1	1	2	3	2	2	2	0	0	0	0	0	0	0	0
633	9	1	0	0	0	0	0	0	0	0	0	0	0	0	0	0	0	0
634	10	1	2	0	0	1	0	0	0	0	0	0	0	0	0	0	0	0
635	9	1	1	1	1	0	1	1	1	0	0	0	0	0	0	0	0	0
636	10	1	2	2	0	3	0	1	1	0	0	0	0	0	0	0	0	0
637	9	1	3	3	3	3	3	3	3	3	0	0	0	0	0	0	0	0
638	9	1	2	1	1	1	0	2	2	1	0	0	0	0	0	0	0	0
639	10	2	0	0	0	0	0	0	0	0	0	0	0	0	0	0	0	0
640	10	2	3	2	0	1	3	2	1	3	0	0	0	0	0	0	0	0
641	10	2	1	1	1	0	1	0	2	0	0	0	0	0	0	0	0	0
642	10	2	2	2	1	0	2	1	1	0	0	0	0	0	0	0	0	0
642	9	2	0	0	0	0	1	1	1	1	0	0	0	0	0	0	0	0
644	9	2	1	1	2	1	1	0	0	0	0	0	0	0	0	0	0	0
645	9	2	1	1	1	1	1	1	1	1	0	0	0	0	0	0	0	0
646	10	2	2	1	1	0	1	0	0	0	0	0	0	0	0	0	0	0
647	9	2	1	1	1	1	1	2	1	0	0	0	0	0	0	0	0	0
648	10	1	0	0	1	0	0	0	0	0	0	0	0	0	0	0	0	0
649	9	2	2	1	2	1	0	2	1	1	0	0	0	0	0	0	0	0
650	9	2	1	1	0	0	0	1	1	0	0	0	0	0	0	0	0	0
651	9	2	2	1	2	1	1	1	2	2	0	0	0	0	0	0	0	0
652	10	2	1	0	2	0	0	1	0	0	0	0	0	0	0	0	0	0
653	9	2	3	3	3	1	1	1	3	2	0	0	0	0	0	0	0	0
654	10	2	0	0	0	0	0	0	0	0	0	0	0	0	0	0	0	0
655	10	1	1	1	0	0	1	0	0	0	1	1	1	0	1	1	1	0
656	10	1	0	1	0	1	1	1	1	1	0	0	0	0	0	0	0	0
657	10	1	3	3	2	1	1	1	3	3	0	0	0	0	0	0	0	0
658	10	1	1	2	2	0	1	0	1	0	0	0	0	0	0	0	0	0
659	10	1	3	3	2	1	3	3	2	2	0	1	0	1	0	1	1	1
660	10	1	2	1	1	1	2	1	1	1	0	0	0	0	0	0	0	0
661	10	1	1	1	1	1	1	1	1	1	0	0	0	0	0	0	0	0
662	10	1	0	0	1	1	1	1	1	1	0	0	0	0	0	0	0	0
663	10	1	1	1	0	0	1	0	0	0	0	0	0	0	0	0	0	0
664	11	1	0	1	1	1	2	1	0	0	0	0	0	0	0	0	0	0
665	11	1	1	1	0	0	0	1	0	0	1	1	1	1	0	1	2	2
666	11	2	2	1	3	1	2	1	3	2	0	0	0	0	0	0	0	0
667	11	1	2	1	1	1	1	1	1	1	0	0	0	0	0	1	0	0
668	10	2	0	1	0	0	1	0	0	0	0	0	0	0	0	0	0	0
669	10	2	1	1	0	0	1	1	1	1	0	0	0	0	0	0	0	0
670	11	2	1	1	1	1	1	2	2	1	0	0	0	0	0	0	0	0
671	10	2	1	0	0	0	1	0	0	0	0	0	0	0	0	1	0	0
672	7	1	1	1	1	1	1	1	1	0	1	1	1	1	2	2	1	1
673	7	1	2	2	2	2	2	2	2	0	1	0	0	0	1	0	0	0
674	6	1	1	1	1	1	2	1	1	1	2	1	1	1	2	1	1	1
675	7	1	0	0	0	0	0	1	0	0	0	0	0	0	1	0	0	0
676	6	1	0	0	1	0	1	1	0	0	0	0	0	0	1	1	0	0
677	7	1	1	1	1	1	1	0	0	0	2	2	1	1	2	1	1	1
678	7	1	2	1	1	2	2	1	2	1	0	0	0	0	0	0	0	0
679	6	1	2	1	1	1	1	1	2	1	1	1	1	1	1	1	1	1
680	6	1	3	3	3	2	1	2	2	1	1	0	0	1	1	1	0	0
681	6	1	2	1	1	1	0	1	1	0	1	1	2	1	2	1	1	1
682	7	1	1	1	1	1	1	1	1	1	2	1	1	2	2	1	1	1
682	7	1	1	0	1	1	1	0	1	0	1	0	0	0	0	0	0	0
684	7	2	2	3	3	2	2	1	2	1	1	0	0	0	0	0	0	0
685	6	2	0	0	0	0	0	1	0	0	0	0	0	0	0	0	0	0
686	7	2	2	1	1	0	1	1	1	0	1	0	0	1	0	0	0	0
688	7	2	2	1	2	1	1	1	1	1	0	0	0	1	0	0	0	0
689	7	2	1	1	1	0	1	1	1	1	2	1	1	1	1	1	1	1
690	7	2	1	1	1	0	1	1	1	0	0	0	0	0	0	0	0	0
691	7	2	0	0	0	0	0	0	0	0	0	0	0	0	0	0	0	0
692	7	2	3	2	0	0	1	0	0	0	1	1	1	1	1	1	1	1
693	7	2	1	1	1	1	1	1	1	1	0	0	0	0	0	0	0	0
694	6	2	1	1	1	1	1	1	1	0	1	0	0	0	0	0	0	0
695	7	2	1	1	1	1	2	1	1	1	1	1	1	1	0	0	0	0
696	7	2	1	0	0	0	0	0	0	0	0	0	0	0	0	0	0	0
697	6	2	3	3	1	2	2	1	2	1	0	0	0	0	0	0	0	0
697	7	2	1	1	2	0	1	0	1	0	1	0	0	0	0	0	0	0
698	7	1	0	0	0	0	0	0	0	0	0	0	0	0	2	1	0	0
699	7	1	1	0	0	1	0	0	0	0	0	0	0	0	0	0	0	0
700	7	1	1	0	0	0	0	1	1	0	0	0	0	0	0	0	0	0
701	8	1	1	1	1	0	1	1	1	0	0	0	0	0	0	0	0	0
702	8	2	1	2	1	0	1	1	0	0	0	0	0	0	0	0	0	0
703	8	2	1	1	1	0	0	1	0	0	0	0	0	0	0	0	0	0
704	8	2	2	1	1	1	2	1	1	1	0	0	0	0	0	0	0	0
705	8	2	0	0	0	0	0	1	1	0	0	0	0	0	0	0	0	0
706	7	2	2	2	2	1	1	1	1	1	0	0	0	0	0	0	0	0
707	7	2	1	1	0	0	0	1	0	1	1	1	0	0	1	1	1	0
708	7	2	1	1	1	0	1	0	0	0	0	0	0	0	0	0	0	0
709	8	2	2	3	3	1	1	2	1	1	1	0	0	0	0	0	0	0
710	7	2	2	2	2	1	1	2	1	1	0	0	0	0	0	0	0	0
711	9	1	0	0	0	0	0	0	0	0	1	1	1	1	1	1	1	1
712	8	1	1	0	0	0	0	1	0	0	2	1	1	1	1	1	1	1
713	9	1	1	1	1	1	1	1	1	1	1	0	1	0	1	1	1	1
714	8	1	2	0	0	0	1	2	1	2	1	1	1	1	1	1	1	1
715	9	1	1	1	0	1	1	0	0	0	1	1	1	0	0	1	1	1
716	9	1	1	1	1	1	1	0	0	0	0	0	1	0	0	0	0	1
717	9	2	1	2	0	3	3	0	0	0	1	1	1	1	1	1	1	1
718	9	2	1	1	0	1	0	1	1	1	0	0	0	0	0	0	0	0
719	8	2	0	1	1	0	1	0	0	0	1	0	0	0	1	1	0	0
720	8	2	2	1	0	0	1	0	0	0	0	0	0	0	0	0	0	0
721	8	2	1	1	1	0	1	2	1	0	0	0	0	0	0	0	0	0
722	8	2	1	1	1	0	0	1	1	0	0	0	0	1	1	1	1	1
723	9	2	2	2	1	2	1	1	1	0	2	1	1	1	2	2	2	1
724	8	2	1	0	1	0	1	1	0	0	0	0	1	0	0	0	0	0
725	9	2	1	1	1	1	1	0	1	1	0	0	1	1	1	0	1	1
726	9	2	1	0	0	0	0	1	0	0	0	0	0	0	0	0	0	0
727	8	2	2	2	2	2	1	0	1	2	1	1	1	1	1	1	1	1
728	9	2	3	1	1	0	2	2	1	1	0	0	0	0	0	0	0	0
729	8	2	2	2	2	2	1	0	1	2	1	0	0	0	1	1	0	0
730	10	1	1	1	1	0	2	1	1	0	2	2	2	2	1	2	2	2
731	10	1	1	1	1	1	1	0	1	1	0	0	1	1	1	0	1	1
732	10	1	1	0	0	0	0	0	0	0	1	0	0	0	1	1	1	1
733	10	1	1	0	0	0	0	1	1	0	0	0	0	1	1	1	1	1
734	10	1	1	1	1	2	1	1	1	1	1	1	1	1	1	1	1	1
735	8	2	0	1	1	2	3	1	1	1	1	1	1	0	1	1	1	1
736	10	2	3	2	2	1	3	3	1	1	1	0	0	0	0	1	0	0
737	10	2	2	2	3	1	1	1	0	1	1	0	0	0	0	1	0	0
738	10	2	1	1	1	1	1	1	1	1	1	0	0	0	0	1	0	0
739	9	2	0	0	0	0	1	0	0	0	1	1	0	0	0	1	1	1
740	10	2	2	2	2	1	1	2	2	1	1	0	0	0	0	1	1	1
741	9	2	2	2	1	1	1	1	1	0	1	0	0	0	0	1	0	0
742	10	2	1	1	0	1	1	0	1	0	1	1	0	0	0	1	1	1
742	10	1	1	2	1	1	1	0	0	0	1	0	0	0	1	0	1	1
744	10	1	2	1	1	1	1	1	1	2	0	0	0	0	0	0	0	0
745	11	1	1	2	2	2	2	2	2	0	1	1	1	0	1	1	0	0
746	10	1	2	2	2	2	2	1	2	1	0	0	0	0	0	0	0	0
747	11	1	1	1	0	0	0	0	0	0	1	1	1	1	1	1	1	0
748	10	1	0	2	2	2	2	2	2	2	0	1	0	0	0	0	0	0
749	10	1	1	0	0	0	0	0	0	0	0	0	0	0	0	0	0	0
750	10	1	1	1	1	0	0	1	1	0	0	0	0	0	0	0	0	0
751	10	1	0	1	0	0	0	1	1	1	0	1	0	0	0	0	0	0
752	11	1	2	0	1	2	2	1	2	1	0	1	1	1	1	1	0	0
753	10	1	2	3	0	1	2	1	3	0	1	0	0	0	1	0	0	0
754	11	2	2	2	2	1	1	1	2	1	1	0	0	0	0	0	0	0
755	10	2	3	3	2	3	1	3	2	2	1	1	1	1	1	1	1	0
756	11	2	1	1	1	0	0	0	1	1	0	0	0	0	0	0	0	0
757	10	2	1	1	0	0	1	1	1	1	0	0	0	0	0	0	0	0
758	11	2	1	1	0	0	1	1	1	1	0	1	0	0	0	0	0	0
759	11	2	1	1	0	0	1	1	1	1	1	1	1	0	1	1	0	0
760	10	2	2	2	2	1	2	1	2	2	1	1	0	0	1	0	0	0
761	11	2	1	2	2	0	0	0	0	0	1	0	0	0	0	0	0	0
762	11	2	1	1	0	0	1	0	1	1	1	1	0	0	1	0	0	0
763	10	2	0	0	0	0	0	0	0	0	0	0	0	0	0	0	0	0
764	11	2	1	1	1	0	1	0	1	0	0	0	0	0	0	0	0	0
765	12	1	1	1	0	1	1	1	1	1	0	0	0	0	0	0	0	0
766	11	1	0	0	0	0	0	0	0	0	0	0	0	0	0	0	0	0
767	12	1	1	1	1	1	1	1	0	0	0	0	0	0	0	0	0	0
768	12	1	1	1	1	0	1	1	1	1	0	0	0	0	0	0	0	0
769	11	1	3	3	2	1	3	1	2	0	0	0	0	0	0	0	0	0
770	12	1	1	1	1	1	1	1	1	1	0	0	0	0	0	0	0	0
771	12	1	1	1	0	1	1	0	0	0	0	0	0	0	0	0	0	0
772	11	1	0	0	0	0	0	0	0	0	0	0	0	0	0	0	0	0
773	11	2	1	0	0	0	1	1	1	1	0	0	0	0	0	0	0	0
774	12	2	1	1	2	2	1	3	2	1	0	0	0	0	0	0	0	0
775	11	2	0	0	0	0	1	1	0	0	0	0	0	0	0	0	0	0
776	12	2	1	1	0	0	0	1	0	0	0	0	0	0	0	0	0	0
777	12	2	1	0	0	0	0	1	0	0	0	0	0	0	0	0	0	0
778	12	2	3	3	3	0	1	0	1	0	0	0	0	0	0	1	0	0
779	11	2	1	3	2	0	1	2	1	2	0	0	0	0	1	1	0	0
780	11	2	1	1	1	0	1	1	0	0	1	1	0	1	1	1	1	0
781	11	2	1	0	0	1	0	1	0	0	1	1	1	1	1	1	1	0
782	12	2	1	2	1	1	1	1	1	1	1	1	1	1	2	1	1	0
782	12	2	0	1	2	0	1	2	0	0	1	1	1	1	2	2	2	2
784	12	2	1	2	1	0	0	1	1	0	1	1	0	1	1	1	1	1
785	12	2	2	2	1	1	1	0	1	1	2	1	1	1	2	2	1	1
786	11	2	2	2	2	1	0	0	0	0	0	1	0	1	1	1	0	0
788	11	2	0	1	0	0	1	0	1	0	1	1	1	2	2	2	1	1
789	12	2	2	1	0	1	0	2	1	2	2	2	1	2	2	2	2	1
790	11	2	1	1	1	0	0	0	0	0	1	1	1	1	1	0	0	0
791	11	2	1	0	0	0	1	1	0	0	1	1	1	1	1	1	1	1
792	11	2	2	2	1	1	2	1	2	0	1	1	1	1	1	2	1	1
793	12	2	1	1	1	1	1	2	1	1	1	1	1	1	1	2	1	1
794	12	2	1	2	1	1	1	1	1	1	1	1	1	1	1	1	1	1
795	11	2	1	3	3	3	3	2	2	2	1	1	1	1	1	1	1	1
796	12	2	1	1	0	0	0	1	1	1	1	1	1	1	1	1	1	1
797	12	2	0	0	0	0	0	0	0	0	2	2	2	2	2	2	1	1
797	6	2	1	1	1	1	1	1	2	1	1	0	0	0	2	2	1	1
798	7	1	0	0	0	0	0	0	0	0	1	0	0	0	1	2	1	1
799	7	1	0	1	1	0	0	0	0	0	0	0	0	0	2	2	1	1
800	7	1	0	1	1	0	1	1	1	0	0	0	0	2	1	1	1	1
801	6	1	0	0	0	0	0	0	0	0	1	0	0	0	2	2	1	1
802	6	1	1	0	0	0	0	2	1	0	1	0	0	0	1	1	1	1
803	6	1	2	0	0	0	1	2	1	0	1	0	0	1	1	1	1	1
804	7	1	1	0	1	0	1	1	0	0	1	0	0	0	0	1	1	0
805	8	1	3	3	3	3	3	3	2	2	0	1	1	1	1	1	1	1
806	9	1	2	2	1	0	1	3	0	0	1	0	0	0	1	1	1	1
807	8	1	1	0	0	0	0	1	0	0	0	1	0	0	0	2	1	2
808	8	1	0	0	0	0	0	1	0	0	1	1	1	1	2	0	2	2
809	8	1	2	2	3	3	3	3	2	2	0	1	1	1	1	1	0	0
810	9	1	0	0	0	0	0	1	0	0	1	1	1	1	1	1	1	1
811	8	1	0	1	1	1	2	1	1	1	1	1	1	1	1	1	1	1
812	9	1	3	3	3	3	3	3	3	3	2	2	2	1	3	2	2	1
813	9	1	1	1	1	0	1	2	1	1	2	1	1	1	1	1	1	1
814	9	1	0	0	0	0	1	0	0	0	2	2	2	2	2	2	2	2
815	9	1	0	0	0	0	0	0	0	0	0	1	0	1	1	0	0	0
816	9	1	1	0	0	0	1	1	0	0	3	1	1	2	2	2	2	2
817	9	1	1	1	2	1	1	1	1	1	1	0	1	1	0	0	0	0
818	9	1	1	1	2	1	1	1	2	1	2	1	0	1	1	0	0	0
819	9	1	2	2	1	1	2	1	0	0	2	1	1	1	1	0	0	0
820	9	1	1	1	0	1	1	0	0	1	1	0	0	1	1	0	0	0
821	9	1	0	0	0	0	0	0	0	0	1	1	1	1	1	1	0	0
822	8	1	3	1	0	2	1	0	2	1	1	0	0	1	1	0	0	0
823	10	1	1	0	1	0	1	2	0	1	2	1	1	1	1	1	1	1
824	10	1	3	2	1	1	1	3	2	0	2	2	3	3	2	2	2	2
825	9	1	0	2	2	1	0	1	1	1	2	2	2	3	3	1	1	1
826	9	1	0	0	0	0	0	0	0	0	2	1	1	1	1	1	1	1
827	10	1	2	0	1	0	0	3	0	0	2	1	3	3	2	2	2	2
828	9	1	1	0	1	0	0	1	0	0	1	0	0	0	0	1	1	1
829	11	1	2	1	0	0	1	1	2	1	1	0	0	1	1	1	1	1
830	11	1	1	0	1	0	0	0	0	0	1	0	0	1	1	1	1	1
831	12	1	1	1	0	0	1	0	0	1	1	1	1	1	2	2	2	2
832	11	1	1	2	2	1	1	1	2	2	1	1	1	1	2	2	2	2
833	11	1	0	0	0	0	1	0	0	0	1	1	1	1	2	1	1	1
834	12	1	3	3	3	3	1	2	1	3	1	0	0	1	1	1	1	1
835	12	1	2	2	1	2	1	1	1	1	2	1	1	2	3	2	2	2
836	12	1	1	0	1	0	0	1	0	1	1	1	1	1	2	1	1	1
837	12	1	1	0	0	0	0	1	0	0	1	1	1	1	2	1	1	1
838	12	1	1	0	1	0	0	1	1	0	1	1	1	1	2	1	1	1
839	11	1	3	3	3	2	3	2	3	3	1	1	1	1	2	1	1	1
840	11	1	1	1	1	1	1	1	1	1	1	1	1	1	2	1	1	1
841	11	1	2	1	1	2	2	1	1	1	1	1	1	1	2	1	1	1
842	11	1	0	0	0	0	3	3	3	3	1	0	1	1	1	1	1	1
842	11	1	1	3	0	0	0	2	0	0	1	0	0	0	1	1	1	1
844	7	1	2	3	2	2	2	1	2	2	0	0	0	0	1	1	1	1
845	7	1	1	1	0	0	0	0	0	0	0	0	0	0	1	1	0	0
846	6	1	1	0	0	0	0	0	0	0	0	0	0	0	0	1	0	0
847	7	1	2	1	2	0	0	2	2	1	0	0	0	0	0	1	0	0
848	7	1	2	1	1	1	1	1	1	1	0	0	0	0	0	1	0	0
849	6	1	1	0	0	1	1	1	1	1	0	0	0	0	0	1	0	0
850	7	1	2	2	1	1	1	2	1	1	0	0	0	0	0	1	0	0
851	7	1	0	0	0	0	0	1	0	0	1	0	0	0	1	1	0	0
852	7	1	1	0	0	0	0	0	0	0	0	0	0	0	0	0	0	0
853	6	1	1	2	1	1	1	1	1	0	0	0	0	0	0	1	0	0
854	6	1	0	0	0	0	0	1	1	0	0	0	0	0	0	1	0	0
855	7	1	1	1	1	0	2	2	1	0	0	0	0	0	1	1	0	0
856	7	1	1	0	0	0	0	1	0	0	1	0	0	1	1	1	1	1
857	8	1	1	1	0	1	1	1	1	1	1	0	0	0	1	0	1	1
858	7	1	1	1	0	0	1	1	1	0	0	1	1	0	0	1	1	1
859	7	1	1	1	1	1	1	2	2	1	1	1	0	1	1	1	1	1
860	7	1	2	1	0	1	1	1	1	0	1	0	0	1	3	1	2	2
861	8	1	0	0	0	0	0	1	0	0	1	0	0	1	1	1	1	1
862	7	1	1	0	1	1	0	0	0	0	1	0	0	1	1	2	1	1
863	7	1	1	0	0	1	1	0	1	0	2	1	0	1	2	3	2	1
864	7	1	1	1	1	0	1	1	1	1	1	0	0	2	2	1	1	1
865	7	1	1	1	0	1	0	0	0	0	1	0	0	1	1	1	1	1
866	8	1	3	3	3	3	3	2	3	3	1	0	0	1	1	1	1	1
867	7	1	1	1	1	1	0	1	0	0	1	1	0	1	1	1	1	1
868	8	1	0	2	3	0	2	3	0	2	1	0	0	1	1	1	1	1
869	8	1	1	0	0	1	0	1	0	0	1	0	0	1	2	1	1	1
870	7	1	0	0	0	0	0	2	0	0	1	0	0	0	0	1	0	0
871	8	1	1	1	1	1	1	0	2	0	2	1	0	2	2	2	2	2
872	8	1	1	1	1	1	1	1	1	1	2	1	1	1	1	2	2	1
873	8	1	1	1	1	1	1	0	0	0	2	2	1	1	2	2	2	2
874	8	1	1	1	1	1	1	1	1	1	2	1	1	1	1	2	2	2
875	9	1	0	0	0	1	0	1	0	0	1	1	1	1	1	1	1	1
876	9	1	1	0	1	0	0	1	1	0	1	2	2	1	2	1	2	1
877	9	1	1	0	0	0	1	1	0	0	1	1	1	1	2	1	1	1
878	8	1	1	0	0	1	2	1	0	0	1	0	1	1	1	1	1	1
879	9	1	1	0	0	0	1	2	0	0	1	1	1	1	2	1	1	1
880	8	1	1	1	0	0	1	1	0	0	1	0	1	1	1	1	1	1
881	9	1	0	1	1	1	1	1	1	1	0	0	0	1	1	0	0	0
882	9	1	1	1	0	0	1	1	1	0	2	2	1	1	2	2	1	1
882	9	1	2	1	1	0	0	1	1	0	0	0	0	0	1	0	0	0
884	10	1	1	2	2	1	1	1	1	1	0	0	0	0	0	0	0	0
885	9	1	1	1	1	0	2	1	0	0	0	0	0	0	0	0	0	0
886	9	1	1	0	1	1	1	0	0	0	2	1	1	1	1	1	1	0
888	10	1	1	0	0	0	1	1	0	0	0	0	0	0	0	0	0	0
889	10	1	1	1	1	1	2	1	1	1	0	0	0	0	0	0	0	0
890	10	1	0	1	1	1	1	2	0	0	0	1	1	1	1	0	1	0
891	10	1	1	1	1	0	1	1	1	1	1	1	1	1	1	1	1	0
892	10	1	2	1	0	0	2	1	0	0	1	1	1	1	1	1	1	1
893	10	1	1	0	1	1	1	0	1	0	1	0	0	1	0	0	0	0
894	11	1	1	1	1	2	1	2	1	1	1	0	0	1	1	1	1	1
895	10	1	0	0	0	0	0	0	0	0	0	0	0	0	1	1	1	1
896	10	1	1	2	1	0	2	0	0	0	1	1	1	1	1	1	1	1
897	9	1	1	1	0	1	1	1	0	0	1	0	0	0	1	1	0	0
897	11	1	1	1	1	0	1	1	0	0	1	1	1	1	1	1	1	1
898	11	1	2	3	0	1	2	0	3	1	1	1	1	1	1	1	1	1
899	11	1	1	0	1	1	1	0	0	0	1	1	1	1	1	1	1	0
900	10	1	3	2	1	1	1	2	1	1	1	1	1	1	1	1	1	1
901	10	1	1	1	1	1	1	1	1	0	1	1	1	1	1	1	1	1
902	10	1	1	0	1	1	0	1	1	1	1	1	1	1	1	1	1	1
903	10	1	1	0	0	1	0	1	0	0	1	1	1	1	1	1	1	1
904	10	1	1	1	1	1	1	1	1	1	1	1	1	1	1	1	1	1
905	10	1	1	1	1	1	2	1	0	0	0	0	0	0	0	0	0	0
906	9	1	1	1	0	0	1	1	0	0	0	0	0	1	1	0	0	0
907	10	1	2	1	1	0	1	1	0	0	0	0	0	0	0	0	0	0
908	9	1	1	0	0	1	1	1	1	1	0	0	0	0	0	0	0	0
909	9	1	1	1	1	1	2	1	1	1	0	0	0	0	0	0	0	0
910	10	1	1	1	1	1	1	1	1	1	0	0	0	0	0	1	0	0
911	9	1	1	1	0	1	1	1	1	0	0	0	0	0	0	0	0	0
912	9	2	3	1	0	0	3	1	2	1	1	0	0	0	1	0	1	0
913	9	2	1	1	0	1	0	2	1	0	0	0	0	0	0	0	0	0
914	10	2	3	3	3	3	3	3	3	2	0	0	0	0	0	1	0	0
915	10	2	0	0	0	0	0	1	0	0	0	0	0	0	0	0	0	0
916	10	2	2	2	2	1	2	2	1	1	0	0	0	0	0	0	0	0
917	11	2	2	1	0	1	1	1	1	1	1	1	1	1	1	2	1	1
918	11	2	1	1	0	0	1	1	1	1	1	1	2	2	2	2	2	2
919	10	2	1	1	2	1	2	2	1	1	1	1	1	1	1	3	1	1
920	11	2	2	2	2	1	2	2	1	1	1	0	0	0	1	1	1	1
921	10	2	1	1	1	0	1	1	1	0	1	1	1	1	1	1	1	1
922	10	2	0	0	0	0	1	1	1	1	2	1	1	2	2	2	2	1
923	11	2	1	0	1	1	1	1	1	0	1	2	2	2	2	2	2	2
924	11	2	2	1	2	3	2	3	2	1	0	0	0	0	0	1	0	0
925	11	2	1	1	1	1	1	1	1	0	0	0	0	0	0	1	0	0
926	10	2	3	3	3	1	1	1	1	0	0	0	0	0	0	1	0	0
927	11	2	1	0	0	1	0	2	1	0	1	0	0	1	0	1	1	0
928	10	1	2	1	1	1	0	0	1	1	1	1	1	1	1	2	2	1
929	11	1	1	1	1	1	2	1	1	1	1	0	0	1	1	1	0	0
930	10	1	1	1	1	2	1	2	1	1	1	1	1	1	1	2	1	1
931	11	2	1	2	2	1	2	2	1	1	2	1	1	1	1	2	2	2
932	10	1	1	1	0	1	1	1	1	1	0	0	0	0	0	2	0	0
933	10	1	2	1	1	1	1	2	2	1	1	1	1	1	1	2	1	1
934	10	1	1	2	2	1	2	3	2	1	1	1	0	1	1	1	1	1
